# Supplementary material for: Protective Effects of Different Molecular Weights of Purslane (Portulaca oleracea L.) Aqueous Extract on DSS-Induced Ulcerative Colitis in Mice
Source: Antioxidants (Basel). 2023 Jul 8;12(7):1400. doi: 10.3390/antiox12071400 (PMC10376347; doi:10.3390/antiox12071400)
Supplement: Supplementary file 1 [file antioxidants-12-01400-s001.zip]

Archive with 1 entries (1 files):
- antioxidants-2440579-supplementary.pdf
